# Supplementary material for: Genomic and Transcriptomic Analysis of Pea (Pisum sativum L.) Breeding Line ‘Triumph’ with High Symbiotic Responsivity
Source: Plants (Basel). 2023 Dec 26;13(1):78. doi: 10.3390/plants13010078 (PMC10781049; doi:10.3390/plants13010078)
Supplement: Supplementary file 1 [file plants-13-00078-s001.zip › Table S1 - Reads processing description.xlsx]

## Sheet: Reads processing description
Reads processing description
Line	# of Bases	Number of reads, mln	Aligned %	Length, bp
Classic	134.9G	446780773	91.3	151
Vendevil	190.2G	629770859	93.5	151
Triumph	169.5G	561238179	92.1	151
